# Supplementary material for: Predictive model for severe intraventricular hemorrhage risk in preterm infants: a systematic review and meta-analysis
Source: Front Pediatr. 2026 Apr 7;14:1785442. doi: 10.3389/fped.2026.1785442 (PMC13096020; doi:10.3389/fped.2026.1785442)
Supplement: Supplementary file 1 [file Table1.xlsx]

## Sheet: Additional file-search strategy
Search number	Query	Sort By	Filters	Search Details	Results	Time	Date
4	#1 AND #2 AND #3			("preterm infant*"[Title/Abstract] OR "premature"[Title/Abstract] OR "infant*"[Title/Abstract] OR "neonate*"[Title/Abstract] OR "premature infant*"[Title/Abstract] OR "low birth weight"[Title/Abstract] OR "premature baby*"[Title/Abstract] OR "preterm"[Title/Abstract] OR "preterm birth*"[Title/Abstract] OR "very low birth weight infant*"[Title/Abstract] OR "extremely low birth weight infant*"[Titl…	3405	02:25:01	2025-09-30
3	(((((Predict*[Title/Abstract] OR Model*[Title/Abstract] OR Prediction model*[Title/Abstract] OR predictive model*[Title/Abstract] OR Diagnostic model*[Title/Abstract] OR Risk score*[Title/Abstract] OR Risk factor*[Title/Abstract] OR Predictor*[Title/Abstract] OR Risk prediction[Title/Abstract] OR risk calculation[Title/Abstract] OR Risk assessment[Title/Abstract] OR Nomogram[Title/Abstract] OR Ma…			"predict*"[Title/Abstract] OR "model*"[Title/Abstract] OR "prediction model*"[Title/Abstract] OR "predictive model*"[Title/Abstract] OR "diagnostic model*"[Title/Abstract] OR "risk score*"[Title/Abstract] OR "risk factor*"[Title/Abstract] OR "predictor*"[Title/Abstract] OR "risk prediction"[Title/Abstract] OR "risk calculation"[Title/Abstract] OR "risk assessment"[Title/Abstract] OR "Nomogram"[Ti…	7031328	02:24:41	2025-09-30
2	(((intracranial hemorrhage[Title/Abstract] OR intracranial haemorrhage[Title/Abstract] OR intraventricular hemorrhage[Title/Abstract] OR intraventricular haemorrhage[Title/Abstract] OR periventricular-intraventricular hemorrhage[Title/Abstract] OR periventricular-hemorrhage[Title/Abstract] OR cerebral ventricular-hemorrhage[Title/Abstract] OR parenchymal hemorrhage[Title/Abstract] OR cerebral hem…			"intracranial hemorrhage"[Title/Abstract] OR "intracranial haemorrhage"[Title/Abstract] OR "intraventricular hemorrhage"[Title/Abstract] OR "intraventricular haemorrhage"[Title/Abstract] OR "periventricular intraventricular hemorrhage"[Title/Abstract] OR "periventricular-hemorrhage"[Title/Abstract] OR "cerebral ventricular hemorrhage"[Title/Abstract] OR "parenchymal hemorrhage"[Title/Abstract] OR…	105664	02:20:41	2025-09-30
1	((((((((((preterm infant*[Title/Abstract] OR premature[Title/Abstract] OR infant*[Title/Abstract] OR neonate*[Title/Abstract] OR premature infant*[Title/Abstract] OR low birth weight[Title/Abstract] OR premature baby*[Title/Abstract] OR preterm[Title/Abstract] OR preterm birth*[Title/Abstract] OR Very low birth weight infant*[Title/Abstract] OR extremely low birth weight infant*[Title/Abstract] O…			"preterm infant*"[Title/Abstract] OR "premature"[Title/Abstract] OR "infant*"[Title/Abstract] OR "neonate*"[Title/Abstract] OR "premature infant*"[Title/Abstract] OR "low birth weight"[Title/Abstract] OR "premature baby*"[Title/Abstract] OR "preterm"[Title/Abstract] OR "preterm birth*"[Title/Abstract] OR "very low birth weight infant*"[Title/Abstract] OR "extremely low birth weight infant*"[Title…	1334176	02:15:53	2025-09-30
